# Supplementary material for: Modulation of the miR-485-3p/PGC-1α Pathway by ASO-Loaded Nanoparticles Attenuates ALS Pathogenesis
Source: Int J Mol Sci. 2026 Jan 7;27(2):615. doi: 10.3390/ijms27020615 (PMC12840692; doi:10.3390/ijms27020615)
Supplement: Supplementary file 1 [file ijms-27-00615-s001.zip]

Archive with 1 entries (1 files):
- ijms-4056358-supplementary.pdf
